# Supplementary material for: Population structure and microscale morphological differentiation in a freshwater snail from the Chilean Altiplano
Source: BMC Ecol Evol. 2024 Jan 6;24:5. doi: 10.1186/s12862-023-02196-w (PMC10770964; doi:10.1186/s12862-023-02196-w)
Supplement: Supplementary file 2 — Additional file 2: Table S1. Microsatellite allele data for 390 individuals genotyped at 10 loci. [file 12862_2023_2196_MOESM2_ESM.xlsx]

## Sheet: Ascotan_SSR
Table S1. Microsatellite allele data for 390 individuals genotyped at 10 loci.
Missing data is coded as 0.
Spring	Individuals	TAT_01		TAT_04		TAT_24		TAT_02		TAT_27		Hel_45		TAT_17		Hel_32		TAT_14		Hel_09
Spring 1	S001_001	206	206	222	226	80	86	0	0	336	338	240	240	129	228	228	228	264	264	0	0
Spring 1	S001_002	206	214	234	234	80	86	278	278	338	338	240	240	129	129	0	0	264	264	216	216
Spring 1	S001_003	202	206	214	226	80	86	278	278	336	336	240	240	129	228	228	228	264	264	216	216
Spring 1	S001_004	202	206	202	246	80	86	274	282	334	344	240	242	129	228	228	230	264	267	216	216
Spring 1	S001_005	198	206	0	0	82	86	0	0	334	334	240	240	129	129	0	0	0	0	0	0
Spring 1	S001_006	206	206	222	222	82	86	278	278	338	338	240	242	129	228	228	228	255	264	216	216
Spring 1	S001_007	206	206	218	238	80	80	278	286	336	336	240	242	129	228	228	228	264	267	216	216
Spring 1	S001_008	202	210	214	222	86	0	278	278	336	336	240	240	129	228	228	228	261	264	216	216
Spring 1	S001_009	206	206	234	242	82	88	0	0	0	0	0	0	0	0	0	0	0	0	0	0
Spring 1	S001_010	206	206	0	0	80	86	0	0	0	0	0	0	0	0	0	0	264	264	207	216
Spring 1	S001_011	202	206	222	254	86	86	274	278	336	336	240	240	129	228	226	228	264	264	0	0
Spring 1	S001_012	206	214	242	242	80	82	274	274	0	0	0	0	129	228	228	228	264	264	216	216
Spring 1	S001_013	206	206	242	246	82	86	278	278	334	336	240	240	129	228	226	228	264	264	207	207
Spring 1	S001_014	202	210	0	0	82	86	0	0	336	336	0	0	129	228	228	230	0	0	237	237
Spring 1	S001_015	210	210	218	230	82	86	274	278	336	338	240	240	129	228	226	228	264	264	0	0
Spring 1	S001_016	202	206	0	0	82	86	0	0	336	336	0	0	102	129	228	228	0	0	207	210
Spring 1	S001_017	202	206	202	242	80	86	274	278	336	338	240	240	129	228	226	228	264	267	207	237
Spring 1	S001_018	0	0	0	0	80	86	0	0	0	0	0	0	129	129	0	0	0	0	0	0
Spring 1	S001_019	202	206	210	246	80	86	278	278	322	336	240	240	129	228	228	228	264	264	219	219
Spring 1	S001_020	194	206	0	0	80	86	274	278	336	336	240	240	129	228	228	230	264	264	216	216
Spring 1	S001_021	202	206	234	262	80	86	0	0	336	336	240	242	129	228	228	228	264	264	0	0
Spring 1	S001_022	206	206	0	0	96	96	0	0	0	0	0	0	93	129	0	0	0	0	0	0
Spring 1	S001_023	0	0	238	246	80	86	278	278	336	336	240	240	129	228	228	228	255	264	0	0
Spring 1	S001_024	202	210	0	0	80	80	278	278	326	336	240	242	129	228	228	228	0	0	0	0
Spring 1	S001_025	206	206	0	0	82	86	0	0	334	334	240	242	129	228	228	230	264	264	216	216
Spring 1	S001_026	206	206	0	0	82	86	0	0	0	0	0	0	0	0	0	0	0	0	0	0
Spring 1	S001_027	206	206	202	238	82	82	278	278	332	332	240	240	129	228	228	230	264	267	207	207
Spring 1	S001_028	202	206	226	230	80	86	0	0	338	338	240	240	129	228	228	228	255	267	207	219
Spring 1	S001_029	202	210	202	226	82	86	274	278	338	338	240	242	129	228	226	226	264	264	207	216
Spring 1	S001_030	206	206	214	254	80	86	0	0	336	336	240	240	129	228	228	228	264	264	216	216
Spring 2	S002_001	206	206	202	218	80	86	278	278	336	336	240	240	129	228	228	228	264	267	216	216
Spring 2	S002_002	202	206	218	230	82	86	278	278	336	348	242	242	129	228	228	228	264	276	207	219
Spring 2	S002_003	202	206	202	206	80	86	0	0	336	336	240	240	129	228	228	228	264	267	216	216
Spring 2	S002_004	202	206	226	226	82	86	278	278	332	340	240	240	129	228	212	228	264	264	216	219
Spring 2	S002_005	202	206	222	222	82	86	278	278	336	336	240	242	129	228	226	226	264	264	216	216
Spring 2	S002_006	202	210	218	218	86	0	278	278	336	336	240	240	129	228	228	230	264	276	210	210
Spring 2	S002_007	202	210	222	226	82	86	278	278	332	348	240	242	129	228	226	228	264	267	216	216
Spring 2	S002_008	202	210	218	222	82	86	278	278	336	336	240	240	129	228	228	228	264	264	216	216
Spring 2	S002_009	202	206	222	222	82	86	278	278	336	338	240	240	129	228	226	228	264	264	216	216
Spring 2	S002_010	202	206	218	222	86	86	278	278	336	336	240	242	129	228	226	228	264	264	216	216
Spring 2	S002_011	202	210	222	230	82	82	274	278	336	336	240	242	129	228	226	228	264	264	216	216
Spring 2	S002_012	202	202	218	218	82	86	278	278	0	0	240	240	0	0	228	228	0	0	0	0
Spring 2	S002_013	202	206	206	222	82	82	278	278	322	336	242	242	0	0	228	228	264	264	219	237
Spring 2	S002_014	202	210	222	226	82	86	274	278	334	340	240	242	129	228	226	228	276	276	219	219
Spring 2	S002_015	202	210	222	222	86	86	278	278	338	338	240	240	129	228	226	228	267	267	237	237
Spring 2	S002_016	206	210	218	218	82	86	278	278	336	336	240	242	129	228	226	228	264	267	216	216
Spring 2	S002_017	202	214	218	222	86	86	278	278	336	336	240	240	129	228	228	228	264	264	237	237
Spring 2	S002_018	202	206	218	222	82	86	278	278	338	338	240	240	129	228	226	228	264	264	207	237
Spring 2	S002_019	206	206	218	222	86	0	278	278	336	336	240	242	129	228	226	228	264	264	0	0
Spring 2	S002_020	202	206	222	230	82	86	278	278	334	336	240	240	129	228	0	0	264	264	216	216
Spring 2	S002_021	202	206	206	206	80	82	278	278	334	336	240	242	129	129	228	228	264	264	216	234
Spring 2	S002_022	202	206	0	0	82	86	0	0	336	336	240	240	129	228	0	0	0	0	0	0
Spring 2	S002_023	206	206	0	0	86	86	278	278	336	336	240	240	129	228	226	228	264	264	216	216
Spring 2	S002_024	202	210	222	226	82	86	278	278	332	336	240	240	129	228	220	228	264	264	216	216
Spring 2	S002_025	202	202	0	0	82	86	0	0	336	336	240	240	129	228	228	228	264	264	237	237
Spring 2	S002_026	202	210	218	222	80	82	278	278	334	336	0	0	129	228	220	228	264	264	216	216
Spring 2	S002_027	202	210	0	0	80	86	0	0	0	0	0	0	129	228	228	228	264	264	216	216
Spring 2	S002_028	202	206	0	0	86	86	278	278	336	336	240	242	129	129	226	228	264	267	216	216
Spring 2	S002_029	202	210	202	202	80	82	278	278	336	336	240	242	0	0	226	228	264	264	0	0
Spring 2	S002_030	202	206	222	222	82	86	278	278	336	348	240	240	129	129	226	228	264	267	207	237
Spring 3	S003_001	202	206	0	0	82	86	278	278	336	338	240	240	129	228	228	228	264	264	216	219
Spring 3	S003_002	202	206	222	222	84	84	278	286	332	336	242	242	129	228	226	228	264	264	216	216
Spring 3	S003_003	202	210	214	250	86	86	278	278	336	340	240	242	129	228	226	228	264	264	216	216
Spring 3	S003_004	206	210	222	222	0	0	278	278	332	336	240	240	129	228	226	228	264	267	216	216
Spring 3	S003_005	206	210	0	0	82	86	0	0	0	0	240	242	129	228	220	228	264	264	231	231
Spring 3	S003_006	202	202	214	222	82	86	274	278	336	338	240	242	129	231	226	228	264	264	0	0
Spring 3	S003_007	202	202	230	246	80	86	0	0	0	0	0	0	129	228	228	228	264	264	216	216
Spring 3	S003_008	202	202	0	0	86	90	278	278	332	336	242	242	129	228	228	228	264	264	207	216
Spring 3	S003_009	202	202	202	222	80	80	278	278	336	336	0	0	129	228	228	228	264	264	219	243
Spring 3	S003_010	0	0	222	222	80	86	278	278	336	348	242	242	129	228	226	228	264	264	216	216
Spring 3	S003_011	202	202	222	222	82	82	278	278	336	342	240	242	129	228	226	228	264	264	216	216
Spring 3	S003_012	202	202	222	222	82	82	278	278	338	348	240	240	129	228	228	228	267	276	216	216
Spring 3	S003_013	0	0	202	222	86	86	278	278	334	334	240	242	129	228	0	0	264	276	216	216
Spring 3	S003_014	202	202	0	0	76	76	278	278	0	0	0	0	129	228	230	230	0	0	0	0
Spring 3	S003_015	202	210	222	222	82	86	278	278	0	0	240	240	129	228	228	230	264	264	216	216
Spring 3	S003_016	202	214	222	226	76	86	278	278	0	0	0	0	129	129	228	228	267	267	216	228
Spring 3	S003_017	202	202	214	222	80	80	278	278	0	0	0	0	93	93	228	228	0	0	0	0
Spring 3	S003_018	202	202	226	226	86	98	278	278	0	0	0	0	129	228	220	228	264	264	0	0
Spring 3	S003_019	202	206	206	206	82	86	278	278	0	0	0	0	129	228	0	0	0	0	0	0
Spring 3	S003_020	202	206	218	222	80	80	278	278	336	348	240	242	129	228	226	228	264	276	216	216
Spring 3	S003_021	202	202	210	210	0	0	278	278	336	336	0	0	129	228	0	0	264	264	0	0
Spring 3	S003_022	202	202	218	222	80	80	278	278	0	0	0	0	129	228	228	228	264	264	216	216
Spring 3	S003_023	202	210	226	226	82	86	278	278	336	338	240	242	129	228	226	228	276	276	207	219
Spring 3	S003_024	206	206	0	0	78	78	0	0	0	0	0	0	0	0	0	0	0	0	0	0
Spring 3	S003_025	206	206	0	0	82	86	0	0	0	0	0	0	129	129	0	0	0	0	0	0
Spring 3	S003_026	202	206	222	222	82	86	278	278	338	338	240	242	129	228	226	228	267	273	234	234
Spring 3	S003_027	202	206	222	226	80	86	278	278	336	336	240	242	129	228	226	228	264	264	210	237
Spring 3	S003_028	202	206	222	230	80	86	278	278	348	348	240	240	129	228	228	228	264	264	0	0
Spring 3	S003_029	0	0	218	230	86	86	278	278	336	338	240	240	129	228	226	228	264	264	216	216
Spring 3	S003_030	202	202	202	218	0	0	278	286	0	0	240	240	129	129	228	228	0	0	207	207
Spring 4	S004_001	202	206	222	222	82	86	0	0	0	0	0	0	129	129	228	228	264	264	216	216
Spring 4	S004_002	202	202	222	222	80	86	278	278	0	0	0	0	129	228	228	228	0	0	216	216
Spring 4	S004_003	202	206	218	218	80	80	278	278	0	0	240	240	129	222	228	230	267	276	216	216
Spring 4	S004_004	202	202	226	226	80	86	0	0	0	0	0	0	129	228	228	228	0	0	0	0
Spring 4	S004_005	202	202	218	218	78	78	278	278	0	0	0	0	129	228	226	228	0	0	0	0
Spring 4	S004_006	202	202	218	218	78	82	0	0	0	0	0	0	129	129	228	228	0	0	0	0
Spring 4	S004_007	0	0	0	0	76	80	0	0	0	0	0	0	129	129	0	0	0	0	0	0
Spring 4	S004_008	202	202	218	218	82	82	278	278	0	0	0	0	129	129	228	228	0	0	216	216
Spring 4	S004_009	202	202	0	0	0	0	278	278	0	0	0	0	129	129	228	228	0	0	0	0
Spring 4	S004_010	202	202	0	0	86	86	0	0	0	0	0	0	129	129	0	0	0	0	216	237
Spring 4	S004_011	202	210	0	0	78	78	0	0	0	0	0	0	228	228	230	230	0	0	0	0
Spring 4	S004_012	202	202	202	202	82	86	0	0	0	0	0	0	228	228	228	230	0	0	219	219
Spring 4	S004_013	206	206	218	222	70	86	278	278	0	0	0	0	93	93	228	228	0	0	216	216
Spring 4	S004_014	206	206	0	0	88	88	0	0	0	0	0	0	219	219	0	0	0	0	219	219
Spring 4	S004_015	202	210	222	222	92	0	0	0	0	0	0	0	129	228	0	0	0	0	0	0
Spring 4	S004_016	206	206	213	213	86	0	0	0	0	0	0	0	93	129	0	0	0	0	0	0
Spring 4	S004_017	0	0	0	0	86	88	0	0	0	0	0	0	93	117	0	0	0	0	0	0
Spring 4	S004_018	202	202	218	218	80	86	278	278	336	336	240	240	129	228	228	230	267	276	207	207
Spring 4	S004_019	202	210	0	0	0	0	278	278	0	0	0	0	129	228	228	228	264	276	0	0
Spring 4	S004_020	202	202	0	0	78	78	0	0	0	0	0	0	129	228	0	0	0	0	0	0
Spring 4	S004_021	202	202	222	222	86	0	278	278	0	0	0	0	129	228	228	228	264	264	216	216
Spring 4	S004_022	206	206	0	0	78	78	278	278	0	0	0	0	228	231	228	228	0	0	0	0
Spring 4	S004_023	198	202	234	234	0	0	0	0	0	0	0	0	129	231	228	228	0	0	210	210
Spring 4	S004_024	202	210	218	226	82	86	0	0	336	336	0	0	129	228	228	228	264	264	216	216
Spring 4	S004_025	194	210	0	0	78	88	0	0	0	0	0	0	228	228	0	0	0	0	0	0
Spring 4	S004_026	0	0	218	226	80	86	278	278	0	0	0	0	129	228	228	228	264	273	0	0
Spring 4	S004_027	202	202	222	222	74	74	262	262	0	0	0	0	0	0	228	228	0	0	0	0
Spring 4	S004_028	210	210	0	0	82	86	0	0	0	0	0	0	0	0	0	0	0	0	0	0
Spring 4	S004_029	202	206	0	0	82	86	0	0	0	0	0	0	129	129	0	0	0	0	0	0
Spring 4	S004_030	210	210	218	218	79	86	0	0	0	0	0	0	0	0	0	0	0	0	0	0
Spring 5	S005_001	0	0	222	222	82	82	274	278	0	0	0	0	129	228	228	228	264	264	0	0
Spring 5	S005_002	202	202	202	226	80	80	274	278	346	348	0	0	228	228	228	228	264	264	201	201
Spring 5	S005_003	202	206	218	222	80	86	0	0	0	0	240	240	129	228	228	230	0	0	234	234
Spring 5	S005_004	206	206	214	222	86	86	278	278	336	336	242	242	129	228	228	228	261	264	216	234
Spring 5	S005_005	202	210	0	0	80	80	0	0	0	0	240	240	129	228	228	228	0	0	231	231
Spring 5	S005_006	202	202	210	222	80	86	0	0	336	336	240	240	129	228	228	228	264	276	216	216
Spring 5	S005_007	202	206	0	0	80	86	0	0	0	0	0	0	93	228	0	0	0	0	0	0
Spring 5	S005_008	202	206	206	218	80	86	274	278	350	350	240	240	129	228	226	228	264	276	219	219
Spring 5	S005_009	202	202	218	222	80	80	278	278	0	0	240	240	129	228	226	228	264	264	216	234
Spring 5	S005_010	202	202	202	206	86	86	278	278	0	0	0	0	93	129	228	228	0	0	0	0
Spring 5	S005_011	202	202	218	222	86	86	278	278	336	348	240	240	129	228	218	228	276	276	219	219
Spring 5	S005_012	202	202	0	0	86	86	278	278	0	0	0	0	129	129	0	0	264	264	0	0
Spring 5	S005_013	202	202	0	0	80	80	278	278	0	0	0	0	0	0	0	0	0	0	216	216
Spring 5	S005_014	202	202	202	206	86	90	278	278	0	0	0	0	129	228	228	228	0	0	216	216
Spring 5	S005_015	202	202	218	222	80	86	278	278	0	0	240	242	129	228	226	228	276	276	216	216
Spring 5	S005_016	206	206	222	266	0	0	278	278	336	342	240	240	129	228	228	228	264	264	216	216
Spring 5	S005_017	202	202	222	222	0	0	278	278	0	0	240	240	129	228	220	228	264	264	216	216
Spring 5	S005_018	202	202	218	222	80	80	278	278	336	336	240	240	129	228	226	228	264	264	0	0
Spring 5	S005_019	202	210	202	222	82	86	0	0	338	342	240	240	129	228	226	228	276	276	210	210
Spring 5	S005_020	202	210	218	226	86	86	278	278	0	0	0	0	129	129	0	0	0	0	0	0
Spring 5	S005_021	202	202	206	218	80	86	278	278	336	338	240	240	129	228	226	228	264	264	0	0
Spring 5	S005_022	202	210	218	218	86	86	278	278	338	338	240	242	129	228	226	228	264	264	219	219
Spring 5	S005_023	202	206	0	0	82	86	0	0	338	338	240	240	129	228	228	228	264	264	216	216
Spring 5	S005_024	202	202	226	226	82	86	278	278	0	0	240	242	129	228	226	228	264	264	216	216
Spring 5	S005_025	202	202	0	0	0	0	278	278	0	0	0	0	129	228	228	228	0	0	234	234
Spring 5	S005_026	202	202	218	222	80	86	278	278	338	338	240	242	129	228	226	228	276	276	210	216
Spring 5	S005_027	0	0	0	0	0	0	0	0	0	0	0	0	129	228	0	0	0	0	0	0
Spring 5	S005_028	202	202	222	226	80	86	278	278	336	342	240	242	129	228	228	232	264	264	216	216
Spring 5	S005_029	202	202	222	222	80	86	278	278	0	0	0	0	129	228	228	228	264	276	0	0
Spring 5	S005_030	210	210	218	222	82	86	278	278	0	0	240	240	129	228	226	228	264	264	0	0
Spring 6	S006_001	202	202	222	226	80	86	0	0	0	0	240	240	129	228	228	228	264	264	216	216
Spring 6	S006_002	202	202	0	0	82	86	0	0	0	0	0	0	129	228	228	228	264	264	0	0
Spring 6	S006_003	202	202	218	222	0	0	270	270	0	0	0	0	93	129	228	228	0	0	0	0
Spring 6	S006_004	0	0	0	0	80	86	0	0	0	0	0	0	93	129	0	0	264	264	0	0
Spring 6	S006_005	202	202	202	218	80	86	278	278	0	0	240	242	93	129	228	228	264	264	216	216
Spring 6	S006_006	202	202	218	218	80	80	278	278	0	0	0	0	87	129	0	0	264	264	201	201
Spring 6	S006_007	0	0	226	226	78	78	0	0	0	0	0	0	0	0	0	0	0	0	0	0
Spring 6	S006_008	202	202	202	202	80	80	274	278	336	336	240	240	129	228	228	228	255	255	222	222
Spring 6	S006_009	202	202	222	222	80	80	0	0	0	0	0	0	129	228	228	228	0	0	0	0
Spring 6	S006_010	202	210	218	226	80	86	278	278	332	336	240	240	129	228	226	228	264	264	216	216
Spring 6	S006_011	202	206	0	0	82	86	278	278	0	0	0	0	228	228	228	228	264	264	0	0
Spring 6	S006_012	202	206	0	0	80	80	0	0	338	338	0	0	222	222	228	230	264	264	0	0
Spring 6	S006_013	202	202	0	0	80	86	274	278	336	340	240	240	129	228	226	228	264	264	216	234
Spring 6	S006_014	206	206	0	0	82	82	0	0	0	0	0	0	0	0	0	0	0	0	0	0
Spring 6	S006_015	202	202	202	242	82	86	0	0	338	342	240	240	129	228	226	228	264	276	207	207
Spring 6	S006_016	202	202	202	202	82	86	274	278	0	0	240	242	129	228	228	228	264	264	207	216
Spring 6	S006_017	202	202	0	0	80	86	278	278	0	0	0	0	93	129	228	228	264	264	0	0
Spring 6	S006_018	0	0	0	0	0	0	0	0	0	0	0	0	129	228	0	0	264	264	0	0
Spring 6	S006_019	202	206	206	206	82	86	278	278	0	0	240	240	129	129	228	230	264	264	0	0
Spring 6	S006_020	0	0	0	0	82	82	0	0	0	0	0	0	0	0	0	0	0	0	0	0
Spring 6	S006_021	202	206	202	202	82	86	278	278	338	338	0	0	129	228	228	228	264	264	216	216
Spring 6	S006_022	202	202	0	0	82	86	0	0	0	0	0	0	129	129	228	228	0	0	0	0
Spring 6	S006_023	202	202	202	222	82	86	250	278	0	0	240	240	129	228	228	228	0	0	210	210
Spring 6	S006_024	0	0	0	0	86	86	0	0	0	0	0	0	129	129	230	230	0	0	0	0
Spring 6	S006_025	0	0	222	222	82	86	278	278	0	0	0	0	129	129	228	228	264	264	0	0
Spring 6	S006_026	0	0	0	0	80	88	0	0	0	0	0	0	129	228	228	228	264	264	222	222
Spring 6	S006_027	202	202	202	202	80	86	278	278	0	0	0	0	0	0	228	228	264	264	198	198
Spring 6	S006_028	202	202	0	0	82	86	0	0	0	0	0	0	93	129	228	228	0	0	189	216
Spring 6	S006_029	202	202	0	0	82	86	0	0	338	338	0	0	93	93	228	228	0	0	0	0
Spring 6	S006_030	206	206	0	0	82	86	278	278	0	0	0	0	93	129	0	0	0	0	0	0
Spring 7	S007_001	198	206	202	206	86	102	274	274	0	0	0	0	228	228	220	220	264	264	222	228
Spring 7	S007_002	202	218	0	0	86	86	274	278	338	348	240	242	129	225	220	222	273	273	219	219
Spring 7	S007_003	202	202	0	0	0	0	0	0	0	0	0	0	0	0	0	0	0	0	0	0
Spring 7	S007_004	202	218	0	0	86	86	274	278	322	340	240	242	129	228	220	222	273	279	219	219
Spring 7	S007_005	0	0	0	0	86	86	274	274	340	340	240	240	129	228	212	214	264	273	207	219
Spring 7	S007_006	202	202	202	202	86	94	274	278	338	342	240	242	129	222	226	228	264	273	219	219
Spring 7	S007_007	202	202	202	202	86	86	274	274	342	342	240	240	129	228	212	220	264	264	243	243
Spring 7	S007_008	202	202	202	202	86	0	0	0	0	0	0	0	129	129	220	228	264	264	0	0
Spring 7	S007_009	202	206	202	206	86	86	278	278	340	340	0	0	129	225	228	228	264	264	0	0
Spring 7	S007_010	202	202	218	218	82	86	274	278	322	338	240	240	129	222	220	222	273	273	219	219
Spring 7	S007_011	202	202	202	202	86	0	274	274	322	340	240	240	129	228	220	228	264	264	216	216
Spring 7	S007_012	202	202	0	0	80	80	0	0	0	0	240	242	129	228	228	228	264	264	216	216
Spring 7	S007_013	202	202	218	218	86	0	274	278	322	340	240	242	222	228	212	220	264	273	234	234
Spring 7	S007_014	206	210	0	0	80	80	274	294	338	338	240	240	228	228	0	0	258	258	0	0
Spring 7	S007_015	202	206	202	206	86	0	274	274	322	340	242	242	129	219	218	220	264	264	207	207
Spring 7	S007_016	202	206	202	206	86	86	274	274	340	342	240	242	129	228	220	228	264	264	207	207
Spring 7	S007_017	202	202	0	0	86	86	0	0	0	0	0	0	129	228	220	220	264	264	0	0
Spring 7	S007_018	202	202	0	0	86	86	274	274	336	338	240	242	129	228	222	230	264	264	0	0
Spring 7	S007_019	202	206	202	202	80	86	0	0	322	322	0	0	129	228	0	0	264	264	219	219
Spring 7	S007_020	202	202	0	0	80	80	274	278	0	0	240	242	129	225	214	224	264	279	0	0
Spring 7	S007_021	202	202	202	202	86	86	274	278	322	340	242	242	129	222	222	228	258	264	216	234
Spring 7	S007_022	202	202	202	202	86	94	274	274	338	342	240	240	129	228	212	220	261	264	228	228
Spring 7	S007_023	202	206	0	0	80	80	278	278	338	338	0	0	129	228	228	228	0	0	0	0
Spring 7	S007_024	202	202	0	0	80	86	274	274	338	338	0	0	228	228	220	230	264	279	234	234
Spring 7	S007_025	202	202	0	0	86	0	0	0	0	0	0	0	129	228	0	0	264	264	210	210
Spring 7	S007_026	0	0	0	0	80	80	0	0	0	0	0	0	0	0	0	0	0	0	0	0
Spring 7	S007_027	206	206	230	230	86	86	274	278	322	342	240	240	129	228	220	222	264	273	216	216
Spring 7	S007_028	202	202	0	0	80	86	274	274	0	0	240	240	129	228	220	228	258	258	207	207
Spring 7	S007_029	206	206	0	0	86	0	274	274	0	0	0	0	222	228	220	222	264	264	234	234
Spring 7	S007_030	198	206	0	0	86	86	0	0	322	322	240	242	129	228	220	224	258	264	216	216
Spring 8	S008_001	202	202	0	0	80	86	0	0	0	0	0	0	0	0	0	0	258	258	207	207
Spring 8	S008_002	202	202	202	202	86	86	274	278	338	338	240	242	129	222	220	222	264	270	207	210
Spring 8	S008_003	202	202	202	202	86	102	274	274	322	322	240	242	129	228	206	214	264	273	219	222
Spring 8	S008_004	202	202	202	202	86	94	0	0	322	322	240	240	129	228	212	220	0	0	219	219
Spring 8	S008_005	202	202	202	202	86	86	0	0	322	344	240	242	129	222	218	220	264	264	216	216
Spring 8	S008_006	202	202	0	0	80	80	274	278	338	340	240	242	129	222	212	220	258	264	234	234
Spring 8	S008_007	202	202	202	202	86	94	274	274	322	322	240	242	129	222	212	220	264	279	216	216
Spring 8	S008_008	202	202	202	202	80	86	0	0	338	342	240	240	129	228	212	212	258	264	0	0
Spring 8	S008_009	202	202	0	0	86	86	274	274	338	338	240	242	129	228	220	228	264	264	234	234
Spring 8	S008_010	202	202	0	0	86	94	0	0	0	0	0	0	195	222	220	220	264	264	0	0
Spring 8	S008_011	202	206	202	206	80	86	274	278	338	338	242	242	129	222	212	214	258	258	210	210
Spring 8	S008_012	202	202	202	202	80	80	274	274	342	342	240	240	129	228	214	220	264	264	0	0
Spring 8	S008_013	202	202	0	0	86	86	0	0	334	334	240	242	129	228	220	222	258	258	219	219
Spring 8	S008_014	202	202	0	0	0	0	258	274	338	338	0	0	129	228	212	212	264	264	0	0
Spring 8	S008_015	202	206	202	202	80	80	0	0	0	0	242	242	129	228	212	220	258	258	0	0
Spring 8	S008_016	202	202	0	0	86	86	0	0	338	338	240	240	129	228	212	220	264	264	210	210
Spring 8	S008_017	202	206	206	206	86	94	274	274	0	0	240	240	228	228	220	222	264	264	0	0
Spring 8	S008_018	202	206	0	0	80	86	274	274	0	0	242	242	129	228	214	228	258	264	234	234
Spring 8	S008_019	202	202	0	0	80	80	0	0	332	332	0	0	225	225	220	220	0	0	0	0
Spring 8	S008_020	202	202	0	0	86	94	0	0	338	340	240	242	129	228	220	220	264	264	234	234
Spring 8	S008_021	206	206	0	0	80	86	274	274	322	322	240	242	129	228	206	220	258	267	207	207
Spring 8	S008_022	202	202	0	0	0	0	0	0	0	0	242	242	129	228	222	222	258	264	0	0
Spring 8	S008_023	202	202	0	0	86	94	0	0	338	338	240	242	129	228	212	212	264	264	225	225
Spring 8	S008_024	198	198	0	0	80	86	0	0	0	0	0	0	93	129	212	212	0	0	0	0
Spring 8	S008_025	202	202	202	202	80	86	0	0	0	0	242	242	129	228	222	222	264	264	0	0
Spring 8	S008_026	198	202	0	0	86	86	274	274	338	338	0	0	0	0	220	220	0	0	0	0
Spring 8	S008_027	202	202	202	202	80	80	274	274	340	340	240	240	129	228	214	220	267	267	219	219
Spring 8	S008_028	202	202	0	0	80	80	274	274	322	322	240	240	129	228	220	220	264	264	234	234
Spring 8	S008_029	202	202	0	0	86	0	0	0	322	338	240	242	129	228	212	220	264	264	186	216
Spring 8	S008_030	202	202	202	202	80	80	274	298	0	0	240	242	129	219	222	222	258	267	234	234
Spring 9	S009_001	202	210	0	0	82	86	0	0	338	340	240	240	129	228	212	220	264	264	186	186
Spring 9	S009_002	206	206	206	206	86	86	0	0	338	338	240	242	129	228	212	222	264	279	216	234
Spring 9	S009_003	202	206	0	0	86	86	0	0	0	0	242	242	129	228	0	0	0	0	0	0
Spring 9	S009_004	206	206	0	0	86	86	274	274	338	348	240	242	129	228	220	220	258	267	216	216
Spring 9	S009_005	202	202	0	0	86	86	274	274	344	344	0	0	129	222	212	212	264	264	234	234
Spring 9	S009_006	202	210	202	206	82	88	278	278	340	346	240	242	129	228	212	220	264	279	216	216
Spring 9	S009_007	202	202	0	0	86	86	0	0	0	0	0	0	129	228	212	212	264	264	219	219
Spring 9	S009_008	202	202	202	202	80	96	0	0	0	0	240	242	129	228	212	228	264	264	210	219
Spring 9	S009_009	202	202	202	202	86	96	274	274	0	0	242	242	129	231	212	212	264	264	234	234
Spring 9	S009_010	202	202	218	226	80	86	274	290	340	340	240	242	129	228	212	228	264	264	216	234
Spring 9	S009_011	202	202	202	202	86	96	0	0	340	340	240	242	129	228	212	222	261	264	222	234
Spring 9	S009_012	202	202	202	202	86	96	274	290	0	0	242	242	129	228	212	220	258	258	234	234
Spring 9	S009_013	202	202	202	202	82	82	274	278	334	334	242	242	129	219	212	220	264	264	234	234
Spring 9	S009_014	202	206	202	206	86	86	274	278	340	340	240	242	129	228	212	212	261	264	234	234
Spring 9	S009_015	202	202	0	0	86	86	274	274	338	340	242	242	129	228	220	222	264	267	234	234
Spring 9	S009_016	202	202	230	230	86	86	274	274	340	340	0	0	129	228	212	228	273	273	210	234
Spring 9	S009_017	202	202	0	0	86	94	0	0	338	340	240	242	129	228	220	222	267	267	216	234
Spring 9	S009_018	202	202	0	0	86	96	0	0	340	340	240	240	129	228	212	212	258	267	234	234
Spring 9	S009_019	202	202	242	250	86	86	274	274	338	338	242	242	129	228	212	212	264	264	216	234
Spring 9	S009_020	202	202	0	0	80	86	0	0	340	342	242	242	129	228	212	228	258	264	207	234
Spring 9	S009_021	202	202	230	250	80	86	0	0	340	344	242	242	129	222	212	228	264	264	234	234
Spring 9	S009_022	206	206	234	234	80	86	274	294	0	0	242	242	93	129	220	228	264	264	234	234
Spring 9	S009_023	206	206	0	0	80	86	0	0	0	0	0	0	129	228	228	228	264	264	216	234
Spring 9	S009_024	202	206	218	218	86	86	290	290	0	0	240	242	129	129	222	222	258	264	210	210
Spring 9	S009_025	202	202	242	250	80	86	0	0	338	340	240	242	129	228	212	228	264	264	234	234
Spring 9	S009_026	202	206	222	250	86	86	0	0	0	0	242	242	129	228	212	212	267	279	0	0
Spring 9	S009_027	202	202	222	238	86	86	274	274	338	338	240	240	93	129	222	228	267	273	234	234
Spring 9	S009_028	202	202	0	0	82	86	274	278	338	338	240	242	129	222	222	222	273	273	234	234
Spring 9	S009_029	202	206	222	246	86	86	274	274	342	342	242	242	129	228	220	220	264	273	216	234
Spring 9	S009_030	202	202	0	0	86	94	278	278	0	0	0	0	129	129	220	222	264	264	201	201
Spring 10	S010_001	202	202	218	222	86	86	274	274	340	342	240	242	129	228	228	228	261	273	234	234
Spring 10	S010_002	198	206	210	218	86	94	274	290	338	352	240	240	129	228	212	220	261	264	216	234
Spring 10	S010_003	0	0	0	0	86	94	0	0	338	342	242	242	129	228	228	228	264	273	234	234
Spring 10	S010_004	202	206	226	250	86	94	0	0	338	340	242	242	129	228	222	228	264	279	234	234
Spring 10	S010_005	202	202	222	254	86	94	0	0	338	340	240	242	129	228	212	212	264	273	216	234
Spring 10	S010_006	202	202	222	250	86	94	0	0	338	342	240	242	129	231	212	212	264	264	234	234
Spring 10	S010_007	202	202	222	254	86	86	274	278	338	346	240	242	129	228	220	232	264	273	234	234
Spring 10	S010_008	0	0	222	226	86	94	274	290	340	346	240	242	129	231	212	220	264	264	234	234
Spring 10	S010_009	202	206	250	250	86	94	274	290	0	0	242	242	129	222	212	228	264	264	0	0
Spring 10	S010_010	202	202	230	230	86	94	274	294	338	340	242	242	129	219	220	220	264	264	0	0
Spring 10	S010_011	202	202	254	258	86	96	0	0	322	340	240	242	129	228	212	220	264	264	216	234
Spring 10	S010_012	206	206	222	246	86	94	0	0	346	352	240	242	129	228	212	220	258	267	234	234
Spring 10	S010_013	202	202	226	226	86	94	274	274	320	340	240	242	129	231	222	228	273	279	234	234
Spring 10	S010_014	0	0	242	250	80	86	0	0	338	340	240	240	129	228	220	220	258	264	216	234
Spring 10	S010_015	206	206	226	258	94	94	274	290	338	342	242	242	129	228	212	220	258	267	234	234
Spring 10	S010_016	206	210	242	254	86	86	274	274	342	348	240	242	129	228	222	228	264	267	234	234
Spring 10	S010_017	202	206	0	0	86	94	274	274	0	0	240	242	129	228	220	228	258	264	0	0
Spring 10	S010_018	202	210	222	222	94	94	274	290	340	342	240	240	129	228	212	224	264	273	216	216
Spring 10	S010_019	202	206	222	226	82	86	274	278	340	346	240	240	129	222	220	228	264	273	216	216
Spring 10	S010_020	202	206	242	250	86	94	0	0	340	346	240	242	129	228	212	228	261	264	0	0
Spring 10	S010_021	202	202	226	254	86	96	274	278	340	346	240	240	129	228	212	224	261	264	0	0
Spring 10	S010_022	0	0	218	234	86	94	274	278	340	340	240	242	129	228	220	228	264	273	234	234
Spring 10	S010_023	202	202	250	254	94	94	290	290	0	0	240	240	129	228	222	228	258	258	216	216
Spring 10	S010_024	206	206	262	262	82	86	274	294	340	340	242	242	129	222	222	228	255	273	216	216
Spring 10	S010_025	202	202	202	202	86	86	274	278	0	0	240	242	129	228	212	212	264	264	0	0
Spring 10	S010_026	206	206	218	234	94	94	274	278	338	340	240	242	129	228	220	222	258	264	234	234
Spring 10	S010_027	202	206	210	226	86	86	274	274	334	340	242	242	129	228	212	212	264	264	0	0
Spring 10	S010_028	202	206	222	222	86	86	278	278	338	340	240	242	129	228	214	228	264	264	216	234
Spring 10	S010_029	202	202	0	0	86	96	0	0	320	334	240	242	93	129	212	220	264	264	234	234
Spring 10	S010_030	194	206	242	250	86	86	274	274	340	340	242	242	129	228	222	228	264	264	234	234
Spring 12	S012_001	202	202	226	230	86	100	274	278	336	338	240	242	129	219	212	220	273	279	234	234
Spring 12	S012_002	202	206	218	218	80	86	278	278	340	342	240	242	129	228	212	220	264	279	0	0
Spring 12	S012_003	202	202	222	222	86	86	274	278	342	342	240	242	129	228	212	220	264	279	216	216
Spring 12	S012_004	202	206	202	250	86	0	0	0	338	348	240	240	129	228	212	220	264	279	0	0
Spring 12	S012_005	202	202	214	222	86	94	0	0	338	340	242	242	129	228	212	212	255	264	216	234
Spring 12	S012_006	202	202	0	0	86	102	274	278	340	340	240	242	129	228	212	228	273	279	207	219
Spring 12	S012_007	202	206	222	230	94	94	274	278	338	338	240	242	129	228	212	212	279	282	216	234
Spring 12	S012_008	202	206	0	0	86	0	274	278	338	340	240	242	129	228	212	222	267	267	0	0
Spring 12	S012_009	202	206	0	0	86	86	274	278	320	338	240	240	129	228	212	212	279	279	234	234
Spring 12	S012_010	202	206	222	242	86	86	274	274	338	340	240	240	129	228	220	222	273	279	234	234
Spring 12	S012_011	202	206	222	258	86	0	0	0	338	342	240	242	129	228	212	212	273	273	234	234
Spring 12	S012_012	202	206	202	202	86	86	0	0	338	338	240	242	129	228	212	212	279	279	0	0
Spring 12	S012_013	202	206	238	238	86	86	274	278	0	0	242	242	129	228	212	212	267	279	216	216
Spring 12	S012_014	202	206	0	0	86	0	274	278	340	342	240	240	129	228	220	220	0	0	0	0
Spring 12	S012_015	202	206	234	254	80	80	274	278	336	346	240	242	129	228	220	222	252	279	216	216
Spring 12	S012_016	198	206	0	0	86	86	0	0	338	338	240	240	129	228	212	220	264	279	234	234
Spring 12	S012_017	202	206	214	218	86	86	274	278	338	338	242	242	129	228	212	220	273	279	234	234
Spring 12	S012_018	202	206	0	0	86	86	278	278	0	0	0	0	129	129	220	220	264	264	0	0
Spring 12	S012_019	202	202	226	230	80	86	274	274	0	0	242	242	129	129	212	220	276	276	0	0
Spring 12	S012_020	214	214	214	214	80	86	274	278	336	340	242	242	129	228	220	222	264	279	234	234
Spring 12	S012_021	202	202	234	234	86	86	278	278	0	0	240	242	129	231	212	222	264	279	0	0
Spring 12	S012_022	202	202	254	254	86	94	0	0	328	328	240	242	129	228	212	220	255	264	216	216
Spring 12	S012_023	206	206	0	0	80	80	278	278	0	0	240	242	129	228	212	222	264	264	234	234
Spring 12	S012_024	202	206	242	254	86	86	274	278	338	338	240	240	129	231	220	224	273	279	234	234
Spring 12	S012_025	202	206	0	0	86	0	0	0	0	0	240	242	129	228	212	212	273	279	0	0
Spring 12	S012_026	194	206	206	218	86	98	274	278	0	0	240	242	129	228	212	222	273	279	216	216
Spring 12	S012_027	194	202	250	254	86	90	274	278	0	0	242	242	129	228	212	220	264	279	234	234
Spring 12	S012_028	202	202	214	218	86	86	274	274	340	340	240	242	129	228	220	228	264	279	216	216
Spring 12	S012_029	194	202	0	0	86	86	274	278	340	340	240	242	129	228	212	214	264	273	216	228
Spring 12	S012_030	202	210	0	0	80	86	274	278	0	0	240	242	129	231	220	220	264	264	234	234
Spring 11	S011_001	202	202	0	0	86	94	274	274	320	322	240	240	129	228	220	222	264	267	210	210
Spring 11	S011_002	202	202	0	0	82	94	274	274	0	0	0	0	129	228	228	228	264	276	189	189
Spring 11	S011_003	202	202	0	0	82	94	274	274	0	0	0	0	129	129	228	228	264	264	0	0
Spring 11	S011_004	202	202	0	0	86	94	274	274	0	0	240	240	93	129	222	222	261	267	0	0
Spring 11	S011_005	202	202	198	226	82	94	274	286	0	0	240	240	129	228	220	228	264	264	210	216
Spring 11	S011_006	202	202	202	234	82	94	274	274	0	0	240	240	129	228	220	220	264	264	216	219
Spring 11	S011_007	202	202	210	214	82	94	290	294	0	0	240	240	129	228	220	222	264	264	216	219
Spring 11	S011_008	198	202	210	242	82	86	0	0	0	0	240	240	129	228	220	220	264	276	0	0
Spring 11	S011_009	202	202	0	0	86	94	0	0	0	0	240	240	129	228	224	224	264	264	216	216
Spring 11	S011_010	202	202	210	226	82	94	290	290	0	0	0	0	93	129	0	0	267	267	0	0
Spring 11	S011_011	202	202	0	0	84	94	0	0	0	0	0	0	129	228	220	222	255	255	234	234
Spring 11	S011_012	202	202	0	0	86	94	274	274	0	0	240	240	129	222	220	220	255	264	0	0
Spring 11	S011_013	202	202	190	214	94	94	0	0	0	0	0	0	93	129	220	222	264	264	0	0
Spring 11	S011_014	202	202	190	206	94	94	274	278	0	0	240	240	93	129	220	220	258	258	0	0
Spring 11	S011_015	202	202	226	242	86	86	286	286	322	322	240	240	129	129	220	222	264	264	0	0
Spring 11	S011_016	202	202	0	0	82	86	0	0	0	0	0	0	129	129	0	0	264	264	0	0
Spring 11	S011_017	206	206	210	210	86	94	0	0	0	0	0	0	228	228	226	228	264	264	0	0
Spring 11	S011_018	202	218	202	202	86	94	0	0	0	0	0	0	129	228	0	0	0	0	0	0
Spring 11	S011_019	202	202	218	234	82	94	286	286	0	0	0	0	129	228	222	222	264	264	0	0
Spring 11	S011_020	202	202	202	218	86	94	0	0	0	0	0	0	129	228	220	222	264	264	0	0
Spring 11	S011_021	0	0	0	0	86	90	274	274	0	0	240	240	0	0	222	222	270	270	0	0
Spring 11	S011_022	202	202	206	206	86	94	290	290	0	0	240	240	129	129	218	220	264	264	0	0
Spring 11	S011_023	202	206	0	0	82	86	0	0	0	0	0	0	0	0	222	222	267	267	0	0
Spring 11	S011_024	202	206	202	242	82	86	0	0	0	0	0	0	0	0	212	212	264	264	0	0
Spring 11	S011_025	202	206	218	218	82	94	274	274	0	0	0	0	117	129	222	222	264	264	0	0
Spring 11	S011_026	202	206	0	0	86	94	0	0	0	0	0	0	129	129	0	0	0	0	0	0
Spring 11	S011_027	206	206	0	0	80	94	0	0	0	0	0	0	129	129	0	0	0	0	0	0
Spring 11	S011_028	202	202	0	0	82	94	0	0	0	0	0	0	129	129	220	228	264	264	0	0
Spring 11	S011_029	202	202	202	202	86	94	270	270	0	0	0	0	129	228	222	222	0	0	216	216
Spring 11	S011_030	202	206	202	202	86	94	274	274	0	0	0	0	129	129	222	222	0	0	0	0
Spring 13	S013_001	0	0	0	0	94	94	278	290	326	326	240	240	129	228	0	0	264	264	0	0
Spring 13	S013_002	206	206	222	226	86	94	274	290	320	340	240	242	129	228	212	222	264	264	234	234
Spring 13	S013_003	202	206	230	254	86	94	274	274	320	320	240	242	129	228	220	222	264	264	234	234
Spring 13	S013_004	206	210	238	266	80	94	274	274	320	342	240	240	129	228	220	220	264	264	216	234
Spring 13	S013_005	206	206	218	254	86	94	0	0	338	342	240	240	129	228	220	222	264	267	234	234
Spring 13	S013_006	202	206	214	266	86	94	286	290	320	336	240	240	129	228	224	224	255	264	234	234
Spring 13	S013_007	206	206	210	214	88	94	274	286	320	328	240	242	129	228	220	220	264	264	234	234
Spring 13	S013_008	202	206	202	206	86	94	274	286	322	322	240	240	0	0	0	0	264	264	0	0
Spring 13	S013_009	202	206	218	226	86	94	274	274	320	342	240	240	129	228	220	220	267	267	234	234
Spring 13	S013_010	202	210	206	242	86	94	274	294	340	354	240	240	129	219	220	220	264	264	234	234
Spring 13	S013_011	202	206	234	254	86	94	0	0	320	336	240	240	129	228	220	220	264	270	0	0
Spring 13	S013_012	202	206	218	258	86	94	262	274	324	336	240	240	129	228	220	220	264	267	234	234
Spring 13	S013_013	210	210	214	242	80	94	274	290	328	340	240	240	129	228	220	220	264	267	234	234
Spring 13	S013_014	206	206	254	270	86	94	274	286	320	324	240	240	129	228	220	222	264	264	234	234
Spring 13	S013_015	206	206	214	238	94	94	274	274	320	320	240	242	129	129	222	222	261	264	234	237
Spring 13	S013_016	202	206	214	254	86	86	274	286	320	320	240	240	0	0	0	0	264	264	0	0
Spring 13	S013_017	202	202	238	258	86	94	0	0	320	336	240	240	129	228	220	222	264	267	234	234
Spring 13	S013_018	202	206	202	222	80	94	274	286	336	348	240	240	129	228	222	222	264	264	234	234
Spring 13	S013_019	198	206	218	222	80	94	282	282	338	352	240	240	129	228	220	224	264	264	234	234
Spring 13	S013_020	202	210	214	230	80	94	286	290	320	320	240	240	129	228	220	220	264	264	234	237
Spring 13	S013_021	0	0	0	0	86	94	0	0	338	338	240	240	129	228	220	222	264	264	234	234
Spring 13	S013_022	202	206	206	218	80	94	274	274	320	320	240	240	129	228	220	222	264	264	234	234
Spring 13	S013_023	202	206	0	0	86	94	0	0	320	320	240	240	129	228	216	220	264	267	234	234
Spring 13	S013_024	190	202	0	0	80	94	0	0	320	320	240	240	129	228	0	0	264	264	219	228
Spring 13	S013_025	198	206	206	222	86	94	274	274	320	320	240	240	129	228	220	226	264	264	234	234
Spring 13	S013_026	202	210	0	0	80	94	0	0	342	342	240	240	129	228	220	220	264	264	234	234
Spring 13	S013_027	198	206	0	0	94	102	0	0	320	344	240	242	129	231	212	228	264	267	234	234
Spring 13	S013_029	210	210	202	222	86	94	274	282	320	342	240	242	129	228	220	224	264	264	234	234
Spring 13	S013_030	202	206	242	266	80	94	0	0	334	334	240	242	129	228	220	220	264	264	234	234
Spring 13	S013_031	206	210	206	234	86	94	274	294	320	320	240	240	129	228	220	222	264	264	234	234
